# Supplementary material for: Effects of wood density on mechanical properties of mangrove wood from the Amazon coast
Source: PLoS One. 2024 Nov 25;19(11):e0313824. doi: 10.1371/journal.pone.0313824 (PMC11588268; doi:10.1371/journal.pone.0313824)
Supplement: S1 Table — (CSV) [file pone.0313824.s001.csv]

cod	sp	cp	fv0	fc0	EM0	FM	density
mangue_a	Ag	A1.1	15.38	44.46	10.44	101.57	825.46
mangue_a	Ag	A1.2	6.91	44.79	9.22	92.69	908.15
mangue_a	Ag	A1.3	9.06	38.06	8.12	64.49	796.47
mangue_a	Ag	A1.4	10.56	43.57	12.31	110.16	773.65
mangue_a	Ag	A1.5	11.07			58.3
mangue_a	Ag	A2.1	12.87	44.34	13.55	133.82	759.8
mangue_a	Ag	A2.2	5.47	41.68	11.55	118.75	805.94
mangue_a	Ag	A2.3	8.99	45.96		77.21	921.55
mangue_a	Ag	A2.4	13.66	48.9	9.92	106.36	886.83
mangue_a	Ag	A2.5	12.43	41.33		97.06	780.39
mangue_a	Ag	A3.1	18.7	40.9	9.56	113.92	918.19
mangue_a	Ag	A3.2	16.66		10.97	121.78
mangue_a	Ag	A3.3	20.54
mangue_a	Ag	A3.4	14.88	50.62	11.82	115.87	921.4
mangue_a	Ag	A3.5	17.51	49.18	8.99	106.08	875.11
mangue_a	Ag	A4.1	13.45	43.92	12.33	117.64	919.05
mangue_a	Ag	A4.2	11.49	49.46	10.34	96.98	904.82
mangue_a	Ag	A4.3	12.77	39.51	10.81	106.69	896.97
mangue_a	Ag	A4.4	9.11	53.49	8.2	81.97	1038.71
mangue_a	Ag	A4.5	13.27	54.1	12.02	109.77	892.97
mangue_a	Ag	A5.1	7.82	62.12	14.11	106.88	885.89
mangue_a	Ag	A5.2	13.29	60.6	15.3	119.44	856.52
mangue_a	Ag	A5.3	8.67		14.47	116.85	930.7
mangue_a	Ag	A5.4	8.39	42.21	8.82	77.28	830.14
mangue_a	Ag	A5.5	6.58	34.81		107.43	794.8
mangue_a	Ag	A5.6	17.92	65.44	14.38	150.4	1183.32
mangue_a	Ag	A5.7	16.14	49.12	14.93	117.29	867.71
mangue_a	Ag	A5.8	16.06	47.46	12.62	117.76	875.15
mangue_l	Lr	L1.1	12.02	29.47	6.6	100.52	734.73
mangue_l	Lr	L1.2	13.68	41.85	5.64	89.69	739.27
mangue_l	Lr	L1.3	15.67	41.8	4.84	102.14	723.46
mangue_l	Lr	L2.1	14.04	43.86	6.39	90.81	737.41
mangue_l	Lr	L2.2	10.01	23.89	0.91	50.88	587.2
mangue_l	Lr	L2.3	14.69	46.5		24.35	719.63
mangue_l	Lr	L3.1	14.44		4.13	50.91
mangue_l	Lr	L3.2	15.37	43.13	5.67	115.36	781.54
mangue_l	Lr	L4.1	13.62		3.54	74.43
mangue_l	Lr	L4.2	9.49	40.58	4.1	83.71	705.49
mangue_l	Lr	L4.3	10.22	38.14	6.46	70.08	707.78
mangue_l	Lr	L5.1		42.67	9.17	103.46	724.95
mangue_l	Lr	L5.2	8.4	37.69	8.37	105.72	742.53
mangue_l	Lr	L5.3	11.81	40.65	5.14	81.76	821.51
mangue_l	Lr	L5.4	14.54	38.51	6.24	104.26	723.05
mangue_r	Rm	R1.1	25.27		18.37	187.69	1040.98
mangue_r	Rm	R1.2	25.57	86.07	21.34	191.85	1029.25
mangue_r	Rm	R1.3	17.27	73.41	17.78	208.12	985.74
mangue_r	Rm	R1.4	17.45	84	17.75	187.4	1019.54
mangue_r	Rm	R1.5	12	76.95	20.93	182.75	963.06
mangue_r	Rm	R2.1	14.86	93.81	13.88	193.2	1086.5
mangue_r	Rm	R2.2	17.58	77.19	22.29	190.9	1040.42
mangue_r	Rm	R2.3	15.09	76.58	24.06		1039.09
mangue_r	Rm	R2.4	18.96	79.63	18.27	198.87	1020.63
mangue_r	Rm	R2.5	23.13	81.3	21.33	216.14	1081.95
mangue_r	Rm	R2.6	25.84	95.86	24.75	209.4	1120.33
mangue_r	Rm	R3.1	22.05	82.4	19.13	186.62	1052.83
mangue_r	Rm	R3.2	21.79	72.83	18.74	175.31	952.11
mangue_r	Rm	R3.3	22.23		20.22	211.64	1028.24
mangue_r	Rm	R3.4	25.53	74.44	12.78	182.47	1063.18
mangue_r	Rm	R3.5	26.74	81.77	17.53	180.99	1039.19
mangue_r	Rm	R3.6	24.72	67.79	17.61	171.7	1022.94
mangue_r	Rm	R4.1	27.37	87.16	15.51	178.58	1111.11
mangue_r	Rm	R4.2	17.82	82.7	20.87	220.18	1008.73
mangue_r	Rm	R4.3	26.17	69.22	18	179.56	970.07
mangue_r	Rm	R4.4	23.86	78.19		196.15	1024.95
mangue_r	Rm	R4.5	25.14	75.78	17.99	177.7	1050.82
mangue_r	Rm	R5.1	25.29	77.94	18.67	184.71	1006.78
mangue_r	Rm	R5.2	24.23	83.07	18.74	174.13	1043.06
mangue_r	Rm	R5.3	23.77	83.89	16.25	179.52	1061.83
mangue_r	Rm	R5.4	10.58	78.89	17.72	201.08	1031.75
mangue_r	Rm	R5.5	24.4	79.52	18.36	190.88	996.92
mangue_r	Rm	R5.6	24.95	73.12	18.81	178.54	1029.25
mangue_r	Rm	R5.7	23.55	76.95	17.78	186.14	995.17
